# Supplementary material for: Molecular dynamics and functional characterization of I37R-CFTR lasso mutation provide insights into channel gating activity
Source: iScience. 2021 Dec 31;25(1):103710. doi: 10.1016/j.isci.2021.103710 (PMC8761696; doi:10.1016/j.isci.2021.103710)
Supplement: Table S1. List of lasso motif mutations, related to Figure 1 [file mmc2.xlsx]

## Sheet: Table S1
Table S1. List of lasso motif mutations, related to Fig 1.
cDNA name	Protein name	Legacy name	Exon/Intron	Region	CFTR database	Mean sweat [Cl-] in CFTR2	Mean lung function (FEV1%pred)	% of patients listed as PI	% of patients with Pseudomonas	KNoRMA z-score mean McCague 2019	Structural defect CYSMA effects Sasorith et al 2020	Functional defect	CFTR quantity (Determined by C/C+B, % of normal, ± SEM) FRT	CFTR function (Chloride Conductance, % of normal, ± SEM) FRT	Reference	# alleles in CFTR2	Allele frequency in CFTR2 (of 142,036 identified variants)*	% pancreatic insufficient (patients with variant in trans with ACMG-PI variant)	Variant final determination v10 January 2020	Note
c.1A>C	p.Met1Leu	M1L	Exon 1		CFTR1															This six year old child presented with chronic diarrhea.F508del was detected on the other chromosome.No other sequence changes were found after sequencing the entire coding region of the gene.
c.1A>G	p.Met1Val	M1V	Exon 1		CFTR1, CFTR2	104	58 - 88%	80	31	1.14-1.28		No translation initiation	6.2 ± 5.6	0.7 ± 0.3	Cheadle et al 1994	26	0.000183052	0.842105	CF-causing	Clinically, P.S. (M1V/AF508) is pancreatic insufficient, whereas both patients 24 and 31 (both MlV/unknown) are pancreatic sufficient. Since pancreatic insufficiency has been proposed to result from the presence of two severe alleles (3), and since AF508 is assumed to be severe, we propose that M1V is also a severe allele with regards to pancreatic status. In patients 24 and 31 the other mutation…
c.2T>A	p.Met1Lys	M1K	Exon 1		CFTR1							No translation initiation								Patient (F) died <20y,was CF diagnosed at 2, had PI, severe lung disease and elevated sweat-chloride levels. DeltaF508 was found on the other chromosome.
c.2T>G	p.Met1Arg	M1R	Exon 1		CFTR1															This change has been identified through DGGE and direct sequencing, while screening a patien tpresenting with asthma. No other change was identified after screening all the coding regions
c.2T>C	p.Met1Thr	M1T	Exon 1		CFTR1															This mutation is supposed to prevent initiation of the translation. It abolishes a NlaIII restriction site. M1T was found in 2 patients 11 and 9y, one F, one M diagnosed in infancy, PS, with mild (FEV1=70%) pulmonary symptoms and positive sweat chloride and nasal polyposis. R334W was found on the other allele. (pers. corr. Girodon). This mutation was also identified in a female subject from Reuni…
c.3G>T	p.Met1Ile	M1I(ATT)	Exon 1		CFTR1							No translation initiation								This mutation was found in one nine-year old male, PI, with mild pulmonary disease. The other allele is [delta]F508.
c.3G>A	p.Met1Ile	M1I(ATA)	Exon 1		CFTR1							No translation initiation								This patient is aknown affected cystic fibrosis sufferer and carries the [delta]F508 mutation on the other chromosome.
c.3_122del120ins300		135del120ins300	Exon 1		CFTR1
c.4C>T	p.Gln2X	Q2X (together with R3W)	Exon 1		CFTR1
c.11C>A	p.Ser4X	S4X	Exon 1		CFTR1
c.14C>T	p.Pro5Leu	P5L	Exon 1		CFTR1, CFTR2	67	104-111	11	3	1.59-2.02	Alignments Consistent (high conservation) + 3D Consistent (Pro rigidify)	Folding/maturation Gating	Not tested	Not tested 22.4 (McCague 2019)	Thelin et al 2007 Gene et al 2008 McCague et al 2019	60	0.000422428	0.0952381	Varying clinical consequence	This sequence change replaces proline with leucine at codon 5 of the CFTR protein (p.Pro5Leu). The proline residue is highly conserved and there is a moderate physicochemical difference between proline and leucine. This variant is present in population databases (rs193922501, ExAC 0.005%). This variant has been reported in trans with a pathogenic variant in several individuals with mild respirato…
c.19G>T	p.Glu7X	E7X	Exon 1		CFTR1
c.24G>A		156G/A	Exon 1		CFTR1
c.28A>C	p.Ser10Arg	S10R	Exon 1		CFTR1							Not characterised								S10R, a change of a neutral amino acid for a basic one, was found in one 4 year old boy, PI, with moderate pulmonary disease. R117H is also found on the S10R allele, with [delta]F508 on the other chromosome (CFTR1).
c.31G>A	p.Val11Ile	163G/A	Exon 1		CFTR1
c.35_36insTATCA	p.Ser13IlefsX14		Exon 1		CFTR1
c.38C>T	p.Ser13Phe	S13F	Exon 1		CFTR1, CFTR2	93	Insufficient data	33	Insufficient data			Disrupts FLNa binding Folding/maturation Reduced half-life	Not tested	Not tested 0.9 (McCague 2019)	Thelin et al 2007 Playford et al 2010 McCague et al 2019 Veit et al 2020	3	2.11214e-05	0.333333	CF-causing
c.40A>T	p.Lys14X	K14X	Exon 1		CFTR1
c.42delA	p.Lys14AsnfsX11	174delA	Exon 1		CFTR1
c.43delC	p.Leu15PhefsX10	175delC	Exon 1		CFTR1
c.43_44insT	p.Ser18GlnfsX27	175insT	Exon 1		CFTR1
c.44T>C	p.Leu15Pro	L15P	Exon 1		CFTR1, CFTR2	Insufficient data	Insufficient data	Insufficient data	Insufficient data			Disrupts FLNa binding	Not tested	Not tested	Playford et al 2010	4	2.81619e-05	0	CF-causing	The CFTR c.44T>C; p.Leu15Pro variant is reported in the literature in several individuals affected with cystic fibrosis (Lucarelli 2017, Trujillano 2013, SickKids CFTR database) and one individual with congenital bilateral absence of the vas deferens (Havasi 2010). In two instances, the p.Leu15Pro variant has been documented in cystic fibrosis-affected individuals carrying an additional pathogeni…
c.49_50dupTT	p.Trp19AlafsX7		Exon 1		CFTR1
c.50delT	p.Phe17SerfsX8	182delT	Exon 1		CFTR1
c.52A>G	p.Ser18Gly	S18G	Exon 1		CFTR1															Patient a: This individual (M) from from Southern Italy is 30y and is NOT a CF patient, his wife is deltaF508/ N. No other mutation was found. Patient b: The mutation was found in a North Italian (male) diagnosed at 5 years, having sweat chloride 47 mmol/l and with no respiratory symptoms , the pancreatic status (sufficient/nonsufficient) is unknown. He carries 125 g/c on the other allele (CFTR1).
c.57G>T	p.Trp19Cys	W19C	Exon 2	Lh1	CFTR1							Disrupts FLNa binding Folding/maturation			Playford et al 2010 Thelin et al 2007					The patient (female, 27) has developed lung disease after pregnancy. She was PS,, sweat chloride 111 mmol/l. A559T on the other allele.
c.57G>A	p.Trp19X	W19X	Exon 2		CFTR1
c.72G>C	p.Leu24Phe	L24F	Exon 2	Lh1	CFTR1							Not characterised						Not determined		The individual (male, 1 year) was diagnosed as CF in the first month of life due to positive neonatal screening. His sweat test is 98 mmol/L chloride, he presents a severe pancreatic insufficiency., with early pulmonary symptoms. This mutation was identified in cis with the novel mutation 296+2T to G on one Italian CF chromosome. The other chromosome shows a delF508 mutation (CFTR1). The [L24F;29…
c.76A>G	p.Lys26Glu	K26E	Exon 2	Lh1	CFTR1										Not provided					CBAVD. With F508del but phase unknown.
c.79G>C	p.Gly27Arg	G27R	Exon 2	Lh1	CFTR1										Herova M 2005					Czech CF female patient (current age 7 years) was diagnosed at 3 months of life, presenting with metabolic failure. She had repeated rectal prolapse at the age of 2 B= years. Her sweat chloride concentrations were 73 and 84 mmol/l and she bears F508del on the second CF chromosome
c.79G>A	p.Gly27Arg	G27R	Exon 2	Lh1	CFTR1, CFTR2	91	Insufficient data	67	Insufficient data	1.65			Not tested	Not tested 1.5 (McCague 2019)	McCague et al 2019	3	2.11214e-05	0.666667	CF-causing
c.79G>T	p.Gly27X	G27X	Exon 2	Lh1	CFTR1
c.80G>A	p.Gly27Glu	G27E	Exon 2	Lh1	CFTR1										Bienvenu et al 1994					The patient (male, 46) was diagnosed at 41 with CBAVD, is PS (no meconium ileus), has mild pulmonary disease, sweat chloride 120 mmol/l. DelF508 on the other allele
c.80delG	p.Gly27AspfsX64	211delG	Exon 2		CFTR1
c.88C>T	p.Gln30X	Q30X	Exon 2		CFTR1
c.91C>T	p.Arg31Cys	R31C	Exon 2		CFTR1, CFTR2	Not CF-causing	Not CF-causing	Not CF-causing	Not CF-causing			Folding/maturation Increased internalisation	86 ± 2	105.3 ± 9	Jurkuvenaite et al 2006	23	0.000161931	0.3	Non CF-causing	The R31C mutation was found in a 45-year-old male CF patient diagnosed in childhood who was pancreatic-sufficient with moderate pulmonary symptoms and a positive sweat test. His other allele is the I556V mutation (Jurkuvenaite et al 2006). Variant summary: c.91C>T affects a conserved nucleotide, resulting in amino acid change from Arg to Cys. 5/5 in-silico tools predict damaging outcome. This var…
c.92G>T	p.Arg31Leu	R31L	Exon 2		CFTR1, CFTR2	37	Insufficient data	0	20			Folding/maturation Increased internalisation	Not tested	Not tested 56.3 (McCague 2019)	Jurkuvenaite et al 2006	7	4.92833e-05	0	Unknown significance	The R31L was found in a 24-year-old female CF patient who was pancreatic-sufficient with normal lung function but a positive sweat test. The other allele was not identified (Jurkuvenaite et al 2006). This variant has been previously reported in patients with a phenotypic consistent with cystic fibrosis and is currently classified as a variant of uncertain significance by three submitters in ClinV…
c.95T>C	p.Leu32Pro	L32P	Exon 2		CFTR1							Not characterised			Tian et al 2016 Xu et al 2017 Liu et al 2015					This missense mutation was identified in trans of Phe508del by direct sequencing in a 3 yo. patient with nasal polyposis and positive sweat test (108/117 mmol/L). No symptoms of classical CF were observed (no pancreatic insufficiency and no lung problems) (CFTR1)
c.100_117delTTGTCAGACATATACCAA	p.Leu34_Gln39del	232del18	Exon 2		CFTR1
c.105_106insA	p.Asp36ArgfsX9	237insA	Exon 2		CFTR1
c.106G>A	p.Asp36Asn	D36N	Exon 2		CFTR1							Not characterised			Becdelie`vre et al 2011					The mutation was found in a 9m F, PI, with borderline sweat chloride, carrying deltaF508 on the other allele
c.109A>G	p.Ile37Val	I37V	Exon 2		CFTR1										Not provided					No information provided
c.111_112delAT	p.Tyr38ProfsX6	241delAT	Exon 2		CFTR1
c.112_113delTA	p.Tyr38ProfsX6	244delTA	Exon 2		CFTR1
c.114C>G	p.Tyr38X	Y38X	Exon 2		CFTR1
c.115C>T	p.Gln39X	Q39X	Exon 2		CFTR1
c.125C>T	p.Ser42Phe	S42F	Exon 2		CFTR1							Not characterised			Ferec et al 1995 Krenkova et al 2013 D'Apice et al 2004 Bobadilla et al 2002				Uncertain clinical classification: found only with an unknown allele in trans nd	The Italian CF patient carries DeltaF508 on the other allele (CFTR1).
c.131A>G	p.Asp44Gly	D44G	Exon 2		CFTR1						Alignments Consistent+ 3D Consistent (loss H Bond)	Not characterised			Fanen et al 1992 Sasorith et al 2020					The patient (16y, F) was diagnosed with CF at <1y, is PI, has mild pulmonary symptoms and carries deltaF508 on the other allele (CFTR1). The D44, located in the lasso motif (represented in red in Figure 3a), stabilizes the CFTR conformation by forming H‐bonds from its side chain with the residues H147 and Q151, located in MSD1. H‐bonds are represented by the blue dotted lines between the three re…
c.131A>T	p.Asp44Val	263A/T	Exon 2		CFTR1
c.137C>A	p.Ala46Asp	A46D	Exon 2	Lh2	CFTR1, CFTR2	Insufficient data	Insufficient data	Insufficient data	Insufficient data		Alignments Consistent + 3D Consistent (loss hydrophobic interactions)	Folding/maturation	23.4 ± 6	0 ± 0	Van Goor et al 2014 Bobadilla et al 2002	4	2.81619e-05	1	CF-causing
c.137C>T	p.Ala46Val	A46V	Exon 2	Lh2	CFTR1							Not characterised			Not provided					Positive newborn screening test
c.147A>G		279A/G	Exon 2		CFTR1
c.148T>C	p.Ser50Pro	S50P	Exon 2	Lh2	CFTR1						Alignments Consistent + 3D Consistent (destabilizes loop)	Folding/maturation			Gene et al 2008 Alonso et al 2007					This mutation was found in 2 patients, both males. 1. Patient is 32y, has PS, sweat chloride levels of 74mmM/l and CBAVD. E115del was found on the other chromosome. 2. Patient has CBAVD, no other information is known about this individual.
c.149C>A	p.Ser50Tyr	S50Y	Exon 2	Lh2	CFTR1															The mutation was found in a CBAVD patient, carrying deltaF508 on the other allele.
c.156delA	p.Lys52AsnfsX39	284delA	Exon 2	Lh2	CFTR1
c.163_164ins8	p.Arg55AsnfsX39	295ins8	Exon 2	Lh2	CFTR1
c.164G>A	p.Arg55Lys	R55K	Exon 2	Lh2	CFTR1							Not characterised								The patient, 42 years old, suffers from bronchitis and presents 4 abnormal sweet tests. The other mutation was not found (CFTR1).
c.166G>A	p.Glu56Lys	E56K	Exon 3	Lh2	CFTR1, CFTR2	Insufficient data	106	0	Insufficient data	1.14	Alignments Consistent + 3D Consistent (loss H Bond & Salt Bridge)		30.8 ± 2	6.8 ± 1.4	McCague et al 2019	5	3.52023e-05	0	CF-causing
c.167A>G	p.Glu56Gly	E56G	Exon 3	Lh2	CFTR1										Lucarelli et al 2015				Non CF-causing	The E56G (p.Glu56Gly) mutation was found in a CBAVD male subject with a F508del/E56G (p.[Phe508del];[Glu56Gly]) genotype. The average sweat test was 48 ± 2 mEq/L. At both the diagnosis (33 years) and follow-up (35 years), no symptoms other than CBAVD were present (Lucarelli et al 2015).
c.168delA	p.Glu56AspfsX35	300delA	Exon 3	Lh2	CFTR1
c.169T>G	p.Trp57Gly	W57G	Exon 3	Lh2	CFTR1, CFTR2	90	64	100	40	-0.06	Alignments Consistent + 3D Consistent (loss core)		Not tested	Not tested 1.0 (McCague 2019)	McCague et al 2019	10	7.04047e-05	1	CF-causing
c.169T>C	p.Trp57Arg	W57R	Exon 3	Lh2	CFTR1							Not characterised								The patient (female) carries DelF508 ion the other allele (CFTR1).
c.170G>A	p.Trp57X	W57X(TAG)	Exon 3	Lh2	CFTR1
c.171G>A	p.Trp57X	W57X(TGA)	Exon 3	Lh2	CFTR1
c.172G>A	p.Asp58Asn	D58N	Exon 3	Lh2	CFTR1							Gating			Fu et al 2001 Dörk et al 1996					The patient (male, 25) was diagnosed at 25 with CBAVD. He is PS, has sweat chloride of 55 mmol/l and no lung disease. He carries the 5T mutation on the other allele.
c.173A>G	p.Asp58Gly	D58G	Exon 3	Lh2	CFTR1										Claustres et al 2000					Patient (M) has CBAVD. N1303K was found on the other allele.
c.174_177delTAGA	p.Asp58GlufsX32	306delTAGA	Exon 3	Lh2	CFTR1
c.174_175insA	p.Arg59LysfsX10	306insA	Exon 3	Lh2	CFTR1
c.178G>A	p.Glu60Lys	E60K	Exon 3	Lh2	CFTR1, CFTR2	92	Insufficient data	40	75		Alignments Consistent + 3D Consistent (loss H Bond and Salt Bridge)	Folding/maturation	Not tested	Not tested	Gene et al 2008 Ensinck et al 2020	7	4.92833e-05	0.4	CF-causing
c.178G>T	p.Glu60X	E60X	Exon 3	Lh2	CFTR1
c.182T>C	p.Leu61Pro	L61P	Exon 3	Lh2	CFTR1															9 y/o Hispanic boy with history of asthma since 1 year of age. Sweat Chloride 87 and 85. Repeat sweat chloride 82 and 65. CT chest without bronchiectasis. No symptoms of pancreatic insufficiency. Other mutation ? R117C (C to T at position 481 in exon 4) Other polymorphyisms ? M470V in exon 10 ( Methionine to valine at position 470) and 2694 T>G in exon 14a (no AA change at position 854).
c.190A>G	p.Lys64Glu	K64E	Exon 3		CFTR1															The 32y F is considered as a CF carrier, partner of a CBAVD patient.
c.197A>G	p.Asn66Ser	N66S	Exon 3		CFTR1															It has been obeserved in a 20 year old male student, heterozygous for [delta]F508 and exoressing very mild symptoms of the disorder.
c.200C>T	p.Pro67Leu	P67L	Exon 3		CFTR1, CFTR2	60	33 - 107%	33	47	1.2-1.47	Alignments Consistent (high conservation) + 3D Consistent (Pro in loop)	Folding/maturation Gating	49.4 ± 7.6	6 ± 0.9	Sabusap et al 2016, 2021	239	0.00168267	0.338235	CF-causing	This sequence change replaces proline with leucine at codon 67 of the CFTR protein (p.Pro67Leu). The proline residue is highly conserved and there is a moderate physicochemical difference between proline and leucine. This variant is present in population databases (rs368505753, ExAC 0.006%). This variant has been reported in many individuals affected with cystic fibrosis (CF), congenital bilatera…
c.202A>G	p.Lys68Glu	K68E	Exon 3		CFTR1															The patient (12, male) was diagnosed at 14 months, is PS, has mild lung disease and sweat chloride 60 mmol/l. He carries 406-3T->C on the other allele.
c.204A>T	p.Lys68Asn	K68N	Exon 3		CFTR1															This mutation was detected in a single Turkish CF patient of Syrian origin. The patient (male) has CF and is PS. Unknown other mutation.
c.206T>G	p.Leu69Arg	L69R	Exon 3		CFTR1							Not characterised								This was a known case of 3 month old baby operated for tracheo-esophageal fistula with esophageal atresia. He was presented with vomiting and cough since one month, rapid breathing and chest indrawing. He was pancreatic sufficient and sweat chloride levels were 63.8 mEq/L. Blood culture was positive for K. pneumonae (CFTR1).
c.206T > A	p.Leu69His	L69H	Exon 3		CFTR1							Not characterised			Singh et al 2015
