# Supplementary material for: Molecular dynamics and functional characterization of I37R-CFTR lasso mutation provide insights into channel gating activity
Source: iScience. 2021 Dec 31;25(1):103710. doi: 10.1016/j.isci.2021.103710 (PMC8761696; doi:10.1016/j.isci.2021.103710)
Supplement: Table S5. CFTR accession number across different species, related to Figure 4A [file mmc3.xlsx]

## Sheet: Table S5
Table S5. CFTR accession number across different species, related to Fig 4A.
Species	Accession number
Homo sapiens	NP_000483.3
Mus musculus	NP_066388.1
Rattus norvegicus	XP_006236159.1
Sus scrofa	NP_001098420.1
Danio rerio	NP_001038348.1
Ovis aries	NP_001009781.1
Bos taurus	NP_776443.1
Gallus gallus	XP_015131458.1
Oryctolagus cuniculus	NP_001076185.1
Macaca mulatta	NP_001028110.1
Canis lupus familiaris	NP_001007144.1
Cavia porcellus	NP_001265686.1
Pan troglodytes	NP_001073386.1
Mesocricetus auratus	XP_021089159.1
Petromyzon marinus	XP_032825762.1
Fundulus heteroclitus	NP_001296904.1
Xenopus tropicalis	XP_031754831.1
Trichosurus vulpecula	XP_036617301.1
Cricetulus griseus	XP_035307288.1
Oryzias melastigma	XP_024117692.1
Felis catus	NP_001041474.1
Papio anubis	NP_001106085.2
Columba livia	XP_005500924.1
Camelus ferus	XP_006177552.2
Callithrix jacchus	XP_017830972.2
Equus caballus	NP_001103980.1
Trachemys scripta elegans	XP_034613618.1
Seriola dumerili	XP_022599316.1
Rhinatrema bivittatum	XP_029471843.1
Microcaecilia unicolor	XP_030072284.1
Astyanax mexicanus	XP_007256023.2
Gadus morhua	XP_030222156.1
Oryzias latipes	XP_004086270.1
Clupea harengus	XP_012671078.1
Carassius auratus	XP_026143304.1
Electrophorus electricus	XP_035381252.1
Esox lucius	XP_034144427.1
Xiphophorus maculatus	XP_023205662.1
Xiphophorus hellerii	XP_032403893.1
Oreochromis niloticus	XP_013129262.1
Astatotilapia calliptera	XP_026030503.1
Perca flavescens	XP_028439972.1
Sparus aurata	XP_030282694.1
Chelonia mydas	XP_027676603.2
Chrysemys picta bellii	XP_008171327.1
Zootoca vivipara	XP_034983264.1
Notechis scutatus	XP_026524866.1
Pseudonaja textilis	XP_026568941.1
Dromaius novaehollandiae	XP_025953117.1
Anas platyrhynchos	XP_038035791.1
Cygnus atratus	XP_035400084.1
Oxyura jamaicensis	XP_035175371.1
Falco peregrinus	XP_005242536.1
Numida meleagris	XP_021240524.1
Phasianus colchicus	XP_031471238.1
Meleagris gallopavo	XP_031409078.1
Serinus canaria	XP_030094282.1
Parus major	XP_015484676.1
Calypte anna	XP_030316435.1
Ornithorhynchus anatinus	XP_039769128.1
Sarcophilus harrisii	XP_031794728.1
Dasypus novemcinctus	XP_004455401.1
Echinops telfairi	XP_012861388.1
Pteropus alecto	XP_006910640.1
Rousettus aegyptiacus	XP_036086891.1
Artibeus jamaicensis	XP_036982890.1
Desmodus rotundus	XP_024411529.1
Sapajus apella	XP_032132088.1
Macaca nemestrina	XP_011729139.1
Theropithecus gelada	XP_025235076.1
Gorilla gorilla gorilla	XP_018885847.2
Pan paniscus	XP_003808695.1
Pongo abelii	NP_001162017.1
Vulpes vulpes	XP_025867957.1
Ailuropoda melanoleuca	XP_034526930.1
Puma concolor	XP_025785483.1
Zalophus californianus	XP_027430451.2
Leptonychotes weddellii	XP_006729103.1
Mirounga leonina	XP_034876189.1
Phoca vitulina	XP_032257077.1
Globicephala melas	XP_030713498.1
Orcinus orca	XP_004269898.1
Tursiops truncatus	XP_019780442.1
Delphinapterus leucas	XP_022438346.1
Physeter catodon	XP_023987773.1
Balaenoptera musculus	XP_036720357.1
Loxodonta africana	XP_023400429.1
Camelus dromedarius	XP_010973883.2
Odocoileus virginianus texanus	XP_020764406.1
Manis javanica	XP_036879377.1
Ochotona princeps	XP_004592601.1
Urocitellus parryii	XP_026266349.1
Peromyscus leucopus	XP_028727588.1
Meriones unguiculatus	XP_021518219.1
Mus caroli	XP_021020617.1
Mus pahari	XP_021046404.1
Octodon degus	XP_004644907.1
Heterocephalus glaber	XP_012921222.1
Pelodiscus sinensis	XP_014428845.1
Molossus molossus	XP_036102728.1
Saimiri boliviensis boliviensis	XP_003921101.2
Erpetoichthys calabaricus	XP_028670444.1
Eptesicus fuscus	XP_027982829.1
Neomonachus schauinslandi	XP_021555017.1
Vombatus ursinus	XP_027700812.1
Chanos chanos	XP_030628604.1
Nothoprocta perdicaria	XP_025889011.1
Bos indicus x Bos taurus	XP_027395413.1
Microcebus murinus	XP_012616557.1
Otolemur garnettii	XP_003789873.1
Takifugu rubripes	NP_001041505.1
Xiphophorus couchianus	XP_027871597.1
Neolamprologus brichardi	XP_035772233.1
Acinonyx jubatus	XP_026931128.1
Eumetopias jubatus	XP_027960673.1
Mastomys coucha	XP_031237100.1
Mustela erminea	XP_032160445.1
Kryptolebias marmoratus	XP_037836554.1
Suricata suricatta	XP_029780356.1
Phascolarctos cinereus	XP_020831711.1
Alligator sinensis	XP_014375426.1
Onychomys torridus	XP_036037756.1
Monodon monoceros	XP_029090158.1
Phocoena sinus	XP_032499905.1
Pygocentrus nattereri	XP_017547645.1
Ictidomys tridecemlineatus	XP_005332328.1
Monopterus albus	XP_020449183.1
Zonotrichia albicollis	XP_014131366.1
Oreochromis aureus	XP_031592164.1
Geospiza fortis	XP_014162443.1
Talpa occidentalis	XP_037374065.1
Myotis myotis	XP_036184759.1
Castor canadensis	XP_020010132.1
Trachypithecus francoisi	XP_033049058.1
Etheostoma spectabile	XP_032378782.1
Tyto alba alba	XP_032863177.1
Cottoperca gobio	XP_029288884.1
Labrus bergylta	XP_020492846.1
Myotis lucifugus	XP_023619371.1
Pipistrellus kuhlii	XP_036281111.1
Rhinolophus ferrumequinum	XP_032955187.1
Taeniopygia guttata	XP_030113157.2
Chlorocebus sabaeus	XP_037860763.1
Arvicanthis niloticus	XP_034375219.1
Lynx canadensis	XP_032448393.1
Rhinopithecus roxellana	XP_010387634.1
Nomascus leucogenys	XP_003261288.2
Archocentrus centrarchus	XP_030588095.1
Anabas testudineus	XP_026220438.1
Podarcis muralis	XP_028602399.1
Lontra canadensis	XP_032726611.1
Microtus ochrogaster	XP_026643310.1
Lacerta agilis	XP_033018268.1
Acanthochromis polyacanthus	XP_022064168.1
Amphiprion ocellaris	XP_023128563.1
Hylobates moloch	XP_032611970.1
Camarhynchus parvulus	XP_030815919.1
Bubalus bubalis	XP_025146920.1
Phyllostomus discolor	XP_035866731.1
Lagenorhynchus obliquidens	XP_026957897.1
Catharus ustulatus	XP_032914923.1
Marmota flaviventris	XP_027782222.1
Coturnix japonica	XP_015709024.1
Pantherophis guttatus	XP_034286929.1
Pogona vitticeps	XP_020645372.1
Protobothrops mucrosquamatus	XP_015669036.1
Maylandia zebra	XP_024659146.1
Chelonoidis abingdonii	XP_032659840.1
Hippocampus comes	XP_019750288.1
Scleropages formosus	XP_018603026.1
Neopelma chrysocephalum	XP_027537991.1
Ursus arctos horribilis	XP_026365813.1
Dryobates pubescens	XP_009908765.1
Falco rusticolus	XP_037245751.1
Pteropus vampyrus	XP_023381375.1
Manis pentadactyla	XP_036761578.1
Boleophthalmus pectinirostris	XP_020774828.1
Cyanistes caeruleus	XP_023794029.1
Betta splendens	XP_029009888.1
Empidonax traillii	XP_027749482.1
Echeneis naucrates	XP_029378386.1
Python bivittatus	XP_007422984.2
Salarias fasciatus	XP_029951491.1
Egretta garzetta	XP_035758084.1
Sturnira hondurensis	XP_036920104.1
Athene cunicularia	XP_026723713.1
Mastacembelus armatus	XP_026168190.1
Parambassis ranga	XP_028287423.1
Larimichthys crocea	XP_019117029.1
Aythya fuligula	XP_032063512.1
Aquila chrysaetos chrysaetos	XP_029872180.1
Cynoglossus semilaevis	XP_008309396.1
Tupaia chinensis	XP_027621726.1
Rhincodon typus	XP_020381025.1
Geotrypetes seraphini	XP_033815038.1
Antrostomus carolinensis	XP_010163317.2
Sander lucioperca	XP_031135572.1
Canis lupus dingo	XP_025320548.1
Chiroxiphia lanceolata	XP_032544571.1
Lonchura striata domestica	XP_021409148.1
Denticeps clupeoides	XP_028841049.1
Apteryx rowi	XP_025920292.1
Balaenoptera acutorostrata scammoni	XP_007195190.1
Pangasianodon hypophthalmus	XP_034161302.1
Manacus vitellinus	XP_029819385.1
Falco cherrug	XP_014137497.1
Amblyraja radiata	XP_032894200.1
Enhydra lutris kenyoni	XP_022366035.1
Corapipo altera	XP_027512661.1
Anarrhichthys ocellatus	XP_031721469.1
Gouania willdenowi	XP_028304935.1
Grammomys surdaster	XP_028634272.1
Myripristis murdjan	XP_029909141.1
Piliocolobus tephrosceles	XP_023083957.1
Pipra filicauda	XP_039236936.1
Fukomys damarensis	XP_010620199.1
Corvus cornix cornix	XP_039426466.1
Nannospalax galili	XP_008835436.1
Corvus moneduloides	XP_031963385.1
Tachysurus fulvidraco	XP_027017074.1
Paramormyrops kingsleyae	XP_023664792.1
Neophocaena asiaeorientalis asiaeorientalis	XP_024613526.1
Gopherus evgoodei	XP_030404932.1
Seriola lalandi dorsalis	XP_023285259.1
Carlito syrichta	XP_021569956.1
Strigops habroptila	XP_030334129.1
Terrapene carolina triunguis	XP_026504707.1
Cebus imitator	XP_017390566.1
Melopsittacus undulatus	XP_005146131.2
Trichechus manatus latirostris	XP_004389700.1
